# Supplementary material for: Advanced Bioink for 3D Bioprinting of Complex Free-Standing Structures with High Stiffness
Source: Bioengineering (Basel). 2020 Nov 7;7(4):141. doi: 10.3390/bioengineering7040141 (PMC7711998; doi:10.3390/bioengineering7040141)
Supplement: Supplementary file 1 [file bioengineering-07-00141-s001.zip]

Archive with 8 entries (8 files):
- Figure S1-deformation test.jpg
- __MACOSX/._Figure S1-deformation test.jpg
- Figure S2-SEM.jpg
- __MACOSX/._Figure S2-SEM.jpg
- Figure S3-Microscope.jpg
- __MACOSX/._Figure S3-Microscope.jpg
- Gu_Shastri Bifiurcated Structure.Video.mp4
- __MACOSX/._Gu_Shastri Bifiurcated Structure.Video.mp4
